# Supplementary material for: Intraoral Scanners in Orthodontics: A Critical Review
Source: Int J Environ Res Public Health. 2022 Jan 27;19(3):1407. doi: 10.3390/ijerph19031407 (PMC8834929; doi:10.3390/ijerph19031407)
Supplement: Supplementary file 1 [file ijerph-19-01407-s001.zip]

Archive with 1 entries (1 files):
- ijerph-1541452-supplementary.pdf
